# Supplementary material for: Systematic analysis of Histidine photosphoto transfer gene family in cotton and functional characterization in response to salt and around tolerance
Source: BMC Plant Biol. 2022 Nov 28;22:548. doi: 10.1186/s12870-022-03947-5 (PMC9703675; doi:10.1186/s12870-022-03947-5)
Supplement: Supplementary file 1 — Additional file 1: Table S1. The primers used for qRT-PCR in this study. Table S2. Information of HP genes in this study. Table S3. The biophysical properties of cotton HP genes in this study. Table S4. Collinearity analyses of HP gene family in cotton species. Table S5. Analysis of GhHPs cis-acting elements. Table S6. RNA-seq data analysis of GhHPs expression profiling in different tissues. Table S7. RNA-seq data analysis of GhHPs expression profiling in different stresses. [file 12870_2022_3947_MOESM1_ESM.xlsx]

## Sheet: Table S1
Table S1 - The primers used in this study.
Primer name	Sequence(5'-3')
GhHP2-F	CCCCATGCGTAGGCAGCTTGCAAGCTTGAG
GhHP2-R	GCTGGAAAGTCCTCATGCATCCTTCTG
GhHP3-F	GCAATGAGGCAATCCTTCTTTGATGAG
GhHP3-R	GGGTTCTAGCTTGGCTTTAAGACTG
GhHP18-F	GTGGACAACCCAGATAGAATCAACAG
GhHP18-R	CTTCGTTTCCAGCTGAACAAGAGTTTC
GhHP23-F	ATGGATTTAGCCGCACTCAAAACACAG
GhHP23-R	CCTTATTCCGCTCATCGGAAGCTTGAC
GhHP24-F	GGAGGGTTTCCTGGATGCTCAGTTC
GhHP24-R	CGATCGTCGGAACTGACCCACCAGA
GhHP27-F	GGATGTTGTGAATCAGTTGCAGAGAC
GhHP27-R	GGAATTGATCCACCAGCTGCCAGGA
GhHP28-F	ATGGATTTGGTTCAGTTGCAAAGGCA
GhHP28-R	CTTCGACGTTCTGCTCCTCGCAGTAGTTG
GhHP23-vf	AGAAGGCCTCCATGGGGATCCTAGCCGCACTCAAAACACAG
GhHP23-Vr	CGTGAGCTCGGTACCGGATCCTCATCGGAAGCTTGACGGAG
GhHP27-vf	AGAAGGCCTCCATGGGGATCCCCCTGATTTTGTGGTTGAGGTA
GhHP27-vr	CGTGAGCTCGGTACCGGATCCCACAAAAGCTTCTGAAGGCGAT
GhUBQ7-F	GAAGGCATTCCACCTGACCAAC
GhUBQ7-R	CCGCATTAGGGCACTCTTTTC

## Sheet: Table S2
Table S2 - Information of HP genes in this study
Gene name	Gene ID	Chromosome	Start	End	Strand
GhHP1	GH_A05G0466	A05	4314820	4316373	-
GhHP2	GH_A05G1335	A05	12196135	12197273	+
GhHP3	GH_A06G2059	A06	122933612	122934487	+
GhHP4	GH_A06G2060	A06	122944151	122945075	+
GhHP5	GH_A06G2061	A06	122978814	122979852	+
GhHP6	GH_A06G2127	A06	124106803	124108381	+
GhHP7	GH_A09G1039	A09	62113202	62114656	-
GhHP8	GH_A09G1548	A09	71922139	71923318	-
GhHP9	GH_A09G2536	A09	81765579	81767147	+
GhHP10	GH_A10G0656	A10	7583050	7583983	-
GhHP11	GH_A10G1068	A10	22632096	22633129	-
GhHP12	GH_A11G1243	A11	12668614	12670664	-
GhHP13	GH_A11G2927	A11	108693200	108694444	-
GhHP14	GH_A12G0063	A12	830960	832174	+
GhHP15	GH_A13G2011	A13	103354501	103355488	-
GhHP16	GH_D05G0468	D05	3708253	3709827	-
GhHP17	GH_D05G1338	D05	11123423	11124552	+
GhHP18	GH_D05G2909	D05	28681466	28685504	-
GhHP19	GH_D06G1327	D06	33213501	33214919	-
GhHP20	GH_D06G2101	D06	62007298	62008176	+
GhHP21	GH_D06G2167	D06	62970658	62972292	+
GhHP22	GH_D09G0987	D09	34659090	34660797	-
GhHP23	GH_D09G1517	D09	42097509	42098647	+
GhHP24	GH_D09G2471	D09	50773747	50775291	+
GhHP25	GH_D10G0701	D10	6749273	6750211	-
GhHP26	GH_D10G1817	D10	47800145	47801045	+
GhHP27	GH_D11G1272	D11	11412477	11414528	-
GhHP28	GH_D11G2956	D11	59762123	59763360	-
GhHP29	GH_D12G0064	D12	817101	818312	+
GhHP30	GH_D13G1969	D13	57519831	57520798	-
GbHP1	GOBAR_AA22838	A02	91575485	91575889	-
GbHP2	GOBAR_AA33714	A05	4876911	4878770	+
GbHP3	GOBAR_AA30398	A05	12516767	12517905	-
GbHP4	GOBAR_AA32578	A06	112327870	112328908	-
GbHP5	GOBAR_AA32579	A06	112347968	112348892	-
GbHP6	GOBAR_AA32580	A06	112358324	112359200	-
GbHP7	GOBAR_AA31864	A06	113063113	113064657	-
GbHP8	GOBAR_AA08028	A07	86449116	86449517	-
GbHP9	GOBAR_AA07716	A09	65567075	65568254	-
GbHP10	GOBAR_AA03816	A09	75222343	75223909	-
GbHP11	GOBAR_AA12409	A10	8978381	8979314	-
GbHP12	GOBAR_AA00602	A10	25248923	25249963	-
GbHP13	GOBAR_AA39805	A11	12398895	12400937	-
GbHP14	GOBAR_AA13877	A11	101610255	101611493	-
GbHP15	GOBAR_AA14483	A12	864374	865594	+
GbHP16	GOBAR_AA23014	A13	101207460	101208441	-
GbHP17	GOBAR_DD20851	D05	4337625	4339195	-
GbHP18	GOBAR_DD35648	D05	7715457	7721015	-
GbHP19	GOBAR_DD04128	D05	29009610	29013447	-
GbHP20	GOBAR_DD10327	D06	18404605	18406394	+
GbHP21	GOBAR_DD06168	D06	32744415	32745912	+
GbHP22	GOBAR_DD33007	D06	56556799	56557677	+
GbHP23	GOBAR_DD33008	D06	56563561	56564484	+
GbHP24	GOBAR_DD11703	D06	57128355	57132136	+
GbHP25	GOBAR_DD06804	D10	7187799	7188738	-
GbHP26	GOBAR_DD02609	D10	43492427	43493475	-
GbHP27	GOBAR_DD24309	D11	11145367	11147418	-
GbHP28	GOBAR_DD09829	D11	54981461	54982698	-
GbHP29	GOBAR_DD02965	D13	53338907	53339874	-
GbHP30	GOBAR_DD33754	D13	58516720	58518294	+
GbHP31	GOBAR_AA40560	scaffold_1497.A09	191373	192916	+
GbHP32	GOBAR_AA40509	scaffold_1627.A12	23344	24555	-
GbHP33	GOBAR_AA40315	scaffold_0815.UKA	28199	34584	-
GbHP34	GOBAR_DD08365	scaffold_1783.D05	94297	95423	+
GaHP1	Ga02G0467	Chr02	7603690	7604039	+
GaHP2	Ga05G0489	Chr05	4331590	4333145	-
GaHP3	Ga05G0888	Chr05	7713713	7716137	+
GaHP4	Ga05G1399	Chr05	12404404	12405542	+
GaHP5	Ga05G3075	Chr05	35215965	35220565	-
GaHP6	Ga06G1031	Chr06	33569577	33573054	-
GaHP7	Ga06G2183	Chr06	126865641	126866518	+
GaHP8	Ga06G2184	Chr06	126879389	126880423	+
GaHP9	Ga06G2185	Chr06	126892122	126893128	+
GaHP10	Ga06G2275	Chr06	128846724	128848302	+
GaHP11	Ga07G2235	Chr07	90573315	90573664	+
GaHP12	Ga09G1016	Chr09	62395357	62396821	-
GaHP13	Ga09G1576	Chr09	73078173	73079352	-
GaHP14	Ga10G1205	Chr10	33715123	33716168	-
GaHP15	Ga10G1577	Chr10	86285842	86287157	+
GaHP16	Ga10G2393	Chr10	121643755	121646695	+
GaHP17	Ga11G0932	Chr11	15705854	15707092	+
GaHP18	Ga11G2792	Chr11	111147288	111149349	+
GaHP19	Ga12G2850	Chr12	102235060	102236281	-
GaHP20	Ga13G2171	Chr13	116432435	116433427	-
GaHP21	Ga13G2712	Chr13	122940495	122942097	-
GrHP1	Gorai.006G101300	Chr06	34143629	34146015	-
GrHP2	Gorai.006G156600	Chr06	41544301	41546309	+
GrHP3	Gorai.006G256600	Chr06	49864294	49866716	+
GrHP4	Gorai.007G132900	Chr07	10778726	10781370	-
GrHP5	Gorai.007G291700	Chr07	49956613	49958534	-
GrHP6	Gorai.008G006900	Chr08	818493	819899	+
GrHP7	Gorai.009G048500	Chr09	3510040	3514306	-
GrHP8	Gorai.009G087000	Chr09	6329203	6334288	+
GrHP9	Gorai.009G137400	Chr09	10374581	10375958	+
GrHP10	Gorai.009G302700	Chr09	27135053	27139684	-
GrHP11	Gorai.010G104900	Chr10	19152644	19154759	-
GrHP12	Gorai.010G218100	Chr10	58684236	58685424	+
GrHP13	Gorai.010G218200	Chr10	58697709	58699045	+
GrHP14	Gorai.010G225500	Chr10	59748772	59750555	+
GrHP15	Gorai.011G071100	Chr11	6492487	6493524	-
GrHP16	Gorai.011G182900	Chr11	43533520	43535212	+
GrHP17	Gorai.013G203600	Chr13	51448367	51449951	-
GrHP18	Gorai.013G258500	Chr13	57393606	57395841	-
TcHP1	Thecc1EG004489t1	scaffold_1	31873057	31876295	+
TcHP2	Thecc1EG021095t1	scaffold_4	31613896	31616365	+
TcHP3	Thecc1EG022509t1	scaffold_5	5232871	5235302	-
TcHP4	Thecc1EG026508t1	scaffold_5	38733155	38735231	-
TcHP5	Thecc1EG027192t1	scaffold_6	2142660	2144415	-
TcHP6	Thecc1EG028890t1	scaffold_6	19204211	19205934	+
TcHP7	Thecc1EG037223t1	scaffold_9	2414999	2418170	+
TcHP8	Thecc1EG037796t1	scaffold_9	5323395	5327477	-
TcHP9	Thecc1EG037798t1	scaffold_9	5329625	5331850	-
TcHP10	Thecc1EG041473t1	scaffold_9	37879817	37882712	-
PtHP1	Potri.001G189900.1	Chr01	16997300	16999264	+
PtHP2	Potri.001G191900.1	Chr01	17424478	17425854	+
PtHP3	Potri.001G464900.1	Chr01	49867344	49868273	+
PtHP4	Potri.001G465000.1	Chr01	49876228	49877204	+
PtHP5	Potri.003G032400.1	Chr03	4065263	4066207	+
PtHP6	Potri.004G185900.1	Chr04	20186838	20190560	-
PtHP7	Potri.005G040400.1	Chr05	2963525	2965738	+
PtHP8	Potri.006G098200.1	Chr06	7546252	7551542	-
PtHP9	Potri.006G236300.1	Chr06	24552432	24555623	-
PtHP10	Potri.008G197600.1	Chr08	13824642	13826551	-
PtHP11	Potri.009G145800.1	Chr09	11539815	11545431	+
PtHP12	Potri.009G146300.1	Chr09	11560029	11563557	-
PtHP13	Potri.010G027100.1	Chr10	3806017	3808157	-
PtHP14	Potri.010G236300.1	Chr10	21610942	21612405	+
PtHP15	Potri.013G028300.1	Chr13	1885968	1888682	+
PtHP16	Potri.014G136200.1	Chr14	10416062	10418873	-
PtHP17	Potri.016G113500.1	Chr16	11709318	11712201	-
PtHP18	Potri.018G046800.1	Chr18	4379002	4381378	+
GmHP1	Glyma.01G008300.1	Chr01	813496	815748	-
GmHP2	Glyma.03G148600.1	Chr03	36431048	36432254	-
GmHP3	Glyma.03G241700.1	Chr03	43993495	43996440	+
GmHP4	Glyma.06G088100.1	Chr06	6810889	6814220	+
GmHP5	Glyma.07G015600.1	Chr07	1226239	1228542	-
GmHP6	Glyma.07G030100.1	Chr07	2399280	2401376	+
GmHP7	Glyma.07G253100.1	Chr07	43033595	43035703	-
GmHP8	Glyma.08G201100.1	Chr08	16266136	16268080	-
GmHP9	Glyma.08G212800.1	Chr08	17168287	17170624	-
GmHP10	Glyma.10G157800.1	Chr10	39191358	39192971	+
GmHP11	Glyma.11G187300.1	Chr11	25926613	25930356	+
GmHP12	Glyma.13G212800.1	Chr13	32634204	32636454	+
GmHP13	Glyma.13G317900.1	Chr13	41250279	41252854	+
GmHP14	Glyma.13G354700.1	Chr13	44304970	44306250	-
GmHP15	Glyma.15G007400.1	Chr15	615315	617043	+
GmHP16	Glyma.15G019500.1	Chr15	1521589	1523186	+
GmHP17	Glyma.15G099800.1	Chr15	7769265	7771694	-
GmHP18	Glyma.19G239100.1	Chr19	48756071	48759574	+
ZmHP1	Zm00008a003580_T01	chr01	208100401	208103379	-
ZmHP2	Zm00008a008598_T01	chr02	171267139	171270248	-
ZmHP3	Zm00008a013862_T01	chr03	199416667	199418413	-
ZmHP4	Zm00008a015877_T01	chr04	52550695	52553866	-
ZmHP5	Zm00008a025397_T01	chr06	128656673	128658630	+
ZmHP6	Zm00008a031667_T01	chr08	124592887	124596043	-
ZmHP7	Zm00008a036472_T01	chr10	6440403	6443817	-
VvHP1	GSVIVT01035294001	chr4	155644	160125	+
VvHP2	GSVIVT01017840001	chr5	3943020	3944862	-
VvHP3	GSVIVT01036181001	chr6	19733644	19748098	-
VvHP4	GSVIVT01011043001	chr7	2012594	2017387	+
VvHP5	GSVIVT01016986001	chr9	3186179	3187665	-
VvHP6	GSVIVT01017338001	chr9	6866970	6868404	-
VvHP7	GSVIVT01015307001	chr11	2543757	2547532	-
VvHP8	GSVIVT01034756001	chr13	9086197	9091461	+
VvHP9	GSVIVT01022018001	chr14	4253236	4255595	+
OsAHP1	LOC_Os08g44350	Chr08	27904573	27909555	+
OsAHP2	LOC_Os09g39400	Chr09	22653849	22657046	+
OsPHP1	LOC_Os01g54050	chr01	31092032	31094953	+
OsPHP2	LOC_Os05g09410	Chr05	5278198	5280638	-
OsPHP3	LOC_Os05g44570	Chr05	25927984	25931525	-
AtAHP1	At3g21510	Chr03	7578194	7579577	-
AtAHP2	At3g29350	Chr03	11264126	11265562	-
AtAHP3	At5g39340	Chr05	15748844	15750860	+
AtAHP4	At3g16360	Chr03	5554197	5555789	+
AtAHP5	At1g03430	Chr01	847793	849621	+
AtAHP6	At1g80100	Chr01	30133722	30134937	+

## Sheet: Table S3
Table S3 - The biophysical properties of cotton HP genes in this study
Gene name	Gene ID	DNA length(bp)	CDS length(bp)	protein length(aa)	MW/kDa	PI	Predicted subcellular localization
GhHP1	GH_A05G0466	1554	441	146	16.88	5.89	Nuclear 3.168
GhHP2	GH_A05G1335	1139	453	150	17.51	9.07	Nuclear 2.777 *
GhHP3	GH_A06G2059	876	441	146	16.9	5.15	Nuclear 2.080 * Cytoplasmic 1.699
GhHP4	GH_A06G2060	925	411	136	15.69	5.46	Cytoplasmic 2.434
GhHP5	GH_A06G2061	1039	444	147	16.7	5.77	Cytoplasmic 2.103 * Nuclear 1.738
GhHP6	GH_A06G2127	1579	471	156	18.06	7.01	Extracellular 1.944 * Nuclear 1.357
GhHP7	GH_A09G1039	1455	471	156	18.08	6.2	Extracellular 1.753 * Nuclear 1.479
GhHP8	GH_A09G1548	1180	447	148	16.89	5.2	Nuclear 1.949 * Extracellular 1.712
GhHP9	GH_A09G2536	1569	465	154	17.7	4.78	Cytoplasmic 1.611 * Nuclear 1.437
GhHP10	GH_A10G0656	934	453	150	17.42	9.25	Nuclear 2.805
GhHP11	GH_A10G1068	1034	465	154	17.56	4.8	Cytoplasmic 1.693 * Nuclear 1.350
GhHP12	GH_A11G1243	2051	462	153	17.39	5.14	Nuclear 2.469
GhHP13	GH_A11G2927	1245	450	149	17.36	4.77	Nuclear 1.996 * Cytoplasmic 1.459
GhHP14	GH_A12G0063	1215	462	153	17.5	5.94	Nuclear 2.501
GhHP15	GH_A13G2011	988	450	149	17.23	5.17	Nuclear 2.574
GhHP16	GH_D05G0468	1575	441	146	16.79	5.57	Nuclear 3.088
GhHP17	GH_D05G1338	1130	453	150	17.54	9.25	Nuclear 2.737
GhHP18	GH_D05G2909	4039	444	147	16.35	5.92	Extracellular 2.484
GhHP19	GH_D06G1327	1419	471	156	17.88	8.51	Nuclear 1.885 * Extracellular 1.343
GhHP20	GH_D06G2101	879	441	146	16.87	5.48	Cytoplasmic 2.079 * Nuclear 1.882
GhHP21	GH_D06G2167	1635	471	156	18.13	6.58	Extracellular 1.874 * Nuclear 1.579
GhHP22	GH_D09G0987	1708	471	156	18.08	6.2	Extracellular 1.753 * Nuclear 1.479
GhHP23	GH_D09G1517	1139	447	148	16.89	5.2	Nuclear 1.949 * Extracellular 1.712
GhHP24	GH_D09G2471	1545	465	154	17.64	4.78	Nuclear 1.743 * Cytoplasmic 1.393
GhHP25	GH_D10G0701	939	453	150	8.99	17.28	Nuclear 2.722
GhHP26	GH_D10G1817	901	468	155	17.84	4.74	Extracellular 2.360
GhHP27	GH_D11G1272	2052	462	153	17.37	5.14	Nuclear 2.409 *
GhHP28	GH_D11G2956	1238	450	149	17.36	4.86	Nuclear 2.402
GhHP29	GH_D12G0064	1212	462	153	17.53	6.51	Nuclear 2.545
GhHP30	GH_D13G1969	968	450	149	17.31	5.04	Nuclear 2.280
GbHP1	GOBAR_AA22838	405	240	79	8.97	8.45	Extracellular 1.817 *
GbHP2	GOBAR_AA33714	1860	420	139	15.99	5.12	Nuclear 2.810 *
GbHP3	GOBAR_AA30398	1139	453	150	17.52	9.07	Nuclear 3.024 *
GbHP4	GOBAR_AA32578	1039	444	147	16.73	6.16	Cytoplasmic 2.040 * Nuclear 1.681 *
GbHP5	GOBAR_AA32579	925	411	136	15.74	5.28	Cytoplasmic 2.674 *
GbHP6	GOBAR_AA32580	877	441	146	16.85	5.15	Nuclear 2.094 * Cytoplasmic 1.749 *
GbHP7	GOBAR_AA31864	1545	399	132	15.36	8.52	Extracellular 1.852 * Nuclear 1.671 *
GbHP8	GOBAR_AA08028	402	240	79	8.91	8.84	Extracellular 1.594 * Nuclear 1.469 *
GbHP9	GOBAR_AA07716	1180	447	148	16.87	5.2	Nuclear 2.047 * Extracellular 1.626 *
GbHP10	GOBAR_AA03816	1567	465	154	17.7	4.78	Cytoplasmic 1.611 * Nuclear 1.437 *
GbHP11	GOBAR_AA12409	934	453	150	17.43	9.25	Nuclear 2.797 *
GbHP12	GOBAR_AA00602	1041	465	154	17.56	4.8	Cytoplasmic 1.693 * Nuclear 1.350 *
GbHP13	GOBAR_AA39805	2043	462	153	17.39	5.14	Nuclear 2.469 *
GbHP14	GOBAR_AA13877	1239	450	149	17.33	4.86	Nuclear 2.347 *
GbHP15	GOBAR_AA14483	1221	462	153	17.5	5.94	Nuclear 2.501 *
GbHP16	GOBAR_AA23014	982	450	149	17.23	5.17	Nuclear 2.574 *
GbHP17	GOBAR_DD20851	1571	438	145	16.72	5.57	Nuclear 3.081 *
GbHP18	GOBAR_DD35648	5559	438	145	16.67	5.11	Extracellular 1.509 * Cytoplasmic 1.493 * Nuclear 1.006 *
GbHP19	GOBAR_DD04128	3838	462	153	16.89	6.05	Extracellular 2.027 * Cytoplasmic 1.344 *
GbHP20	GOBAR_DD10327	1790	435	144	16.78	5.61	Nuclear 4.282 *
GbHP21	GOBAR_DD06168	1498	552	183	20.96	9.16	Extracellular 2.045 * Nuclear 1.427 *
GbHP22	GOBAR_DD33007	879	441	146	16.9	5.48	Cytoplasmic 2.042 * Nuclear 1.926 *
GbHP23	GOBAR_DD33008	924	411	136	15.56	5.44	Cytoplasmic 3.481 *
GbHP24	GOBAR_DD11703	3782	678	225	25.33	5.9	Cytoplasmic 2.017 *
GbHP25	GOBAR_DD06804	940	453	150	17.25	8.76	Nuclear 2.658 *
GbHP26	GOBAR_DD02609	1049	465	154	17.59	4.8	Cytoplasmic 1.681 * Nuclear 1.413 *
GbHP27	GOBAR_DD24309	2052	462	153	17.37	5.14	Nuclear 2.409 *
GbHP28	GOBAR_DD09829	1238	450	149	17.36	4.86	Nuclear 2.402 *
GbHP29	GOBAR_DD02965	968	450	149	17.2	5.04	Nuclear 2.388 *
GbHP30	GOBAR_DD33754	1575	468	155	17.81	5.63	Nuclear 3.754 *
GbHP31	GOBAR_AA40560	1544	465	154	17.63	4.78	Nuclear 1.885 * Cytoplasmic 1.344 *
GbHP32	GOBAR_AA40509	1212	462	153	17.53	6.51	Nuclear 2.545 *
GbHP33	GOBAR_AA40315	6386	573	190	21.69	5.17	Cytoplasmic 1.408 * Extracellular 1.383 *
GbHP34	GOBAR_DD08365	1127	453	150	17.54	9.25	Nuclear 2.737 *
GaHP1	Ga02G0467	350	186	61	7	9.65	Nuclear 2.086 *
GaHP2	Ga05G0489	1556	441	146	16.88	5.89	Nuclear 3.168 *
GaHP3	Ga05G0888	2425	450	149	17.16	6.83	Extracellular 1.310 * Nuclear 1.244 * Cytoplasmic 1.173 *
GaHP4	Ga05G1399	1139	453	150	17.52	9.07	Nuclear 3.024 *
GaHP5	Ga05G3075	4601	459	152	16.78	6.51	Extracellular 1.420 * Mitochondrial 1.266 * Cytoplasmic 1.196 *
GaHP6	Ga06G1031	3478	471	156	18.06	5.71	Nuclear 3.588 *
GaHP7	Ga06G2183	878	441	146	16.79	5.77	Nuclear 2.324 *
GaHP8	Ga06G2184	1035	441	146	16.76	5.7	Cytoplasmic 2.229 *
GaHP9	Ga06G2185	1007	495	164	18.86	5.76	Cytoplasmic 1.767 * Nuclear 1.720 *
GaHP10	Ga06G2275	1579	471	156	18.09	7.01	Extracellular 1.924 * Nuclear 1.388 *
GaHP11	Ga07G2235	350	186	61	7.03	9.89	Nuclear 1.958 * Mitochondrial 1.352 *
GaHP12	Ga09G1016	1465	471	156	18.08	6.2	Extracellular 1.753 * Nuclear 1.479 *
GaHP13	Ga09G1576	1180	447	148	16.89	5.2	Nuclear 1.949 * Extracellular 1.712 *
GaHP14	Ga10G1205	1046	465	154	17.56	4.8	Cytoplasmic 1.693 * Nuclear 1.350 *
GaHP15	Ga10G1577	1316	276	91	10.19	6.39	Extracellular 2.529 *
GaHP16	Ga10G2393	2941	531	176	20.75	9.69	Nuclear 3.654 *
GaHP17	Ga11G0932	1239	450	149	17.33	4.86	Nuclear 2.347 *
GaHP18	Ga11G2792	2062	462	153	17.39	5.14	Nuclear 2.469 *
GaHP19	Ga12G2850	1222	462	153	17.5	5.94	Nuclear 2.501 *
GaHP20	Ga13G2171	993	450	149	17.22	5.32	Nuclear 2.459 *
GaHP21	Ga13G2712	1603	468	155	17.67	5.61	Nuclear 3.480 *
GrHP1	Gorai.006G101300.1	2387	660	219	25.41	9.04	Nuclear 1.272 * Mitochondrial 1.241 * Extracellular 1.168 *
GrHP2	Gorai.006G156600.1	2009	447	148	16.87	5.2	Nuclear 1.961 * Extracellular 1.738 *
GrHP3	Gorai.006G256600.1	2423	465	154	17.58	4.67	Nuclear 1.626 * Cytoplasmic 1.305 *
GrHP4	Gorai.007G132900.1	2645	462	153	17.37	5.14	Nuclear 2.409 *
GrHP5	Gorai.007G291700.1	1922	450	149	17.36	4.86	Nuclear 2.402 *
GrHP6	Gorai.008G006900.1	1407	462	153	17.51	6.51	Nuclear 2.423 *
GrHP7	Gorai.009G048500.1	4267	441	146	16.84	5.89	Nuclear 3.029 *
GrHP8	Gorai.009G087000.1	5086	450	149	17.09	6.08	Extracellular 1.527 * Nuclear 1.199 * Cytoplasmic 1.051 *
GrHP9	Gorai.009G137400.1	1378	336	111	12.91	10.01	Mitochondrial 1.607 * Extracellular 1.420 *
GrHP10	Gorai.009G302700.1	4632	462	153	16.89	6.05	Extracellular 2.027 * Cytoplasmic 1.344 *
GrHP11	Gorai.010G104900.1	2116	408	135	15.7	6.29	Nuclear 4.371 *
GrHP12	Gorai.010G218100.1	1189	441	146	16.94	5.48	Cytoplasmic 2.113 * Nuclear 1.837 *
GrHP13	Gorai.010G218200.1	1337	441	146	16.66	5.97	Cytoplasmic 2.769 *
GrHP14	Gorai.010G225500.1	1784	471	156	18.09	7.01	Extracellular 1.924 * Nuclear 1.388 *
GrHP15	Gorai.011G071100.1	1038	453	150	17.38	9.17	Nuclear 2.913 *
GrHP16	Gorai.011G182900.1	1693	477	158	18.25	9.26	Extracellular 2.117 *
GrHP17	Gorai.013G203600.1	1585	450	149	17.2	5.04	Nuclear 2.388 *
GrHP18	Gorai.013G258500.1	2236	468	155	17.81	5.63	Nuclear 3.754 *

## Sheet: Table S4
Table S4 - Collinearity analyses of HP gene family in cotton species
Type	Gene name	Gene name	Duplication type	Total
Gh-Gh	GhHP2	GhHP10	WGD/segmental
	GhHP1	GhHP16	WGD/segmental	Tendem	3
	GhHP2	GhHP17	WGD/segmental	WGD/semental	134
	GhHP2	GhHP25	WGD/segmental	Total	137
	GhHP3	GhHP20	WGD/segmental
	GhHP6	GhHP21	WGD/segmental
	GhHP9	GhHP11	WGD/segmental
	GhHP9	GhHP24	WGD/segmental
	GhHP7	GhHP22	WGD/segmental
	GhHP8	GhHP23	WGD/segmental
	GhHP10	GhHP17	WGD/segmental
	GhHP11	GhHP24	WGD/segmental
	GhHP10	GhHP25	WGD/segmental
	GhHP11	GhHP26	WGD/segmental
	GhHP12	GhHP14	WGD/segmental
	GhHP13	GhHP15	WGD/segmental
	GhHP12	GhHP27	WGD/segmental
	GhHP13	GhHP28	WGD/segmental
	GhHP12	GhHP29	WGD/segmental
	GhHP13	GhHP30	WGD/segmental
	GhHP14	GhHP27	WGD/segmental
	GhHP14	GhHP29	Tendem
	GhHP15	GhHP28	WGD/segmental
	GhHP15	GhHP30	WGD/segmental
	GhHP17	GhHP25	WGD/segmental
	GhHP24	GhHP26	WGD/segmental
	GhHP27	GhHP29	WGD/segmental
	GhHP28	GhHP30	WGD/segmental
Ga-Gh	GhHP1	GaHP2	WGD/segmental
	GhHP2	GaHP4	WGD/segmental
	GhHP1	GaHP6	WGD/segmental
	GhHP2	GaHP16	WGD/segmental
	GhHP3	GaHP9	WGD/segmental
	GhHP6	GaHP10	WGD/segmental
	GhHP7	GaHP12	WGD/segmental
	GhHP8	GaHP13	WGD/segmental
	GhHP9	GaHP14	WGD/segmental
	GhHP10	GaHP4	WGD/segmental
	GhHP11	GaHP14	WGD/segmental
	GhHP10	GaHP16	WGD/segmental
	GhHP12	GaHP18	WGD/segmental
	GhHP13	GaHP17	WGD/segmental
	GhHP12	GaHP19	WGD/segmental
	GhHP14	GaHP18	WGD/segmental
	GhHP14	GaHP19	WGD/segmental
	GhHP15	GaHP17	Tendem
	GaHP2	GhHP16	Tendem
	GaHP4	GhHP17	WGD/segmental
	GaHP5	GhHP18	WGD/segmental
	GaHP4	GhHP25	WGD/segmental
	GaHP6	GhHP16	WGD/segmental
	GaHP9	GhHP20	WGD/segmental
	GaHP10	GhHP21	WGD/segmental
	GaHP12	GhHP22	WGD/segmental
	GaHP13	GhHP23	WGD/segmental
	GaHP16	GhHP17	WGD/segmental
	GaHP14	GhHP24	WGD/segmental
	GaHP16	GhHP25	WGD/segmental
	GaHP14	GhHP26	WGD/segmental
	GaHP18	GhHP27	WGD/segmental
	GaHP17	GhHP28	WGD/segmental
	GaHP18	GhHP29	WGD/segmental
	GaHP19	GhHP27	WGD/segmental
	GaHP19	GhHP29	WGD/segmental
Ga-Ga	GaHP2	GaHP4	WGD/segmental
	GaHP2	GaHP6	WGD/segmental
	GaHP4	GaHP6	WGD/segmental
	GaHP3	GaHP13	WGD/segmental
	GaHP4	GaHP16	WGD/segmental
	GaHP2	GaHP16	WGD/segmental
	GaHP6	GaHP16	WGD/segmental
	GaHP14	GaHP18	WGD/segmental
	GaHP18	GaHP19	WGD/segmental
	GaHP17	GaHP19	WGD/segmental
	GaHP17	GaHP20	WGD/segmental
	GrHP2	GrHP8	WGD/segmental
Gr-Gr	GrHP3	GrHP16	WGD/segmental
	GrHP4	GrHP6	WGD/segmental
	GrHP7	GrHP11	WGD/segmental
	GrHP7	GrHP15	WGD/segmental
	GrHP9	GrHP15	WGD/segmental
	GrHP11	GrHP15	WGD/segmental
	GhHP1	GrHP7	WGD/segmental
Gh-Gr	GhHP2	GrHP9	WGD/segmental
	GhHP2	GrHP7	WGD/segmental
	GhHP1	GrHP11	WGD/segmental
	GhHP1	GrHP15	WGD/segmental
	GhHP2	GrHP15	WGD/segmental
	GhHP3	GrHP12	WGD/segmental
	GhHP6	GrHP14	WGD/segmental
	GhHP9	GrHP3	WGD/segmental
	GhHP7	GrHP1	WGD/segmental
	GhHP8	GrHP2	WGD/segmental
	GhHP11	GrHP3	WGD/segmental
	GhHP10	GrHP7	WGD/segmental
	GhHP10	GrHP9	WGD/segmental
	GhHP10	GrHP11	WGD/segmental
	GhHP10	GrHP15	WGD/segmental
	GhHP12	GrHP6	WGD/segmental
	GhHP13	GrHP6	WGD/segmental
	GhHP13	GrHP17	WGD/segmental
	GhHP14	GrHP6	WGD/segmental
	GhHP15	GrHP17	WGD/segmental
	GrHP1	GhHP22	WGD/segmental
	GrHP2	GhHP23	WGD/segmental
	GrHP3	GhHP24	WGD/segmental
	GrHP3	GhHP26	WGD/segmental
	GrHP6	GhHP27	WGD/segmental
	GrHP6	GhHP28	WGD/segmental
	GrHP6	GhHP29	WGD/segmental
	GrHP7	GhHP16	WGD/segmental
	GrHP8	GH_D05G0835.1	WGD/segmental
	GrHP9	GhHP17	WGD/segmental
	GrHP10	GhHP18	WGD/segmental
	GrHP7	GhHP17	WGD/segmental
	GrHP7	GhHP25	WGD/segmental
	GrHP9	GhHP25	WGD/segmental
	GrHP11	GhHP16	WGD/segmental
	GrHP12	GhHP20	WGD/segmental
	GrHP14	GhHP21	WGD/segmental
	GrHP11	GhHP25	WGD/segmental
	GrHP15	GhHP16	WGD/segmental
	GrHP15	GhHP17	WGD/segmental
	GrHP15	GhHP25	WGD/segmental
	GrHP16	GhHP26	WGD/segmental
	GrHP17	GhHP28	WGD/segmental
	GrHP17	GhHP30	WGD/segmental

## Sheet: Table S5
Table S5 - Analysis of GhHPs cis-acting elements.
	Cis-acting elements name	Number of 30 GhHPs cis-acting elements	Functions of cis-acting elements
Abiotic or biotic stress	ARE	33	cis-acting regulatory element essential for the anaerobic induction
	MBS	12	MYB binding site involved in drought-inducibility
	TC-rich repeats	6	cis-acting element involved in defense and stress responsiveness
	LTR	3	cis-acting element involved in low-temperature responsiveness
	Myb	15	dehydration-responsive elements
	MYC	54	dehydration-responsive elements
	STRE	26	pressure-responsive member
	WRE3	4	wound-responsive element
	WUN-motif	7	wound-responsive element
	W-box	7	wounding and pathogen respons site
	GC-motif	3	enhancer-like element involved in anoxic specific inducibility
Phytohormones response	ABRE	34	cis-acting element involved in the abscisic acid responsiveness
	AAGAA-motif	33	cis-acting element involved in the abscisic acid responsiveness
	TGA-box	1	part of an auxin-responsive element
	MYB	46	plays a vital role in the regulation of auxin-regulated genes
	TGA-element	6	auxin-responsive element
	TATC-box	2	cis-acting element involved in gibberellin-responsiveness
	P-box	7	gibberellin-responsive element
	ERE	50	ethylene-responsive element
	TGACG-motif	7	cis-acting regulatory element involved in the MeJA-responsiveness
	CGTCA-motif	7	cis-acting regulatory element involved in the MeJA-responsiveness
	TCA-element	10	cis-acting element involved in salicylic acid responsiveness
Growth and development	AT1-motif	1	part of a light responsive module
	Box-4	40	part of a conserved DNA module involved in light responsiveness
	G-box	31	cis-acting regulatory element involved in light responsiveness
	GT1-motif	23	light responsive element
	ATCT-motif	5	part of a conserved DNA module involved in light responsiveness
	I-box	5	part of a light responsive element
	MRE	6	MYB binding site involved in light responsiveness
	ACA-motif	1	part of gapA in (gapA-CMA1) involved with light responsiveness
	ATC-motif	2	part of a conserved DNA module involved in light responsiveness
	AE-box	8	part of a module for light response
	ACE	3	cis-acting element involved in light responsiveness
	LAMP-element	2	part of a light responsive element
	Sp1	2	light responsive element
	3-AF1 binding site	1	light responsive element
	GATA-motif	9	part of a light responsive element
	GATT-motif	1	part of a light responsive element
	GA-motif	5	part of a light responsive element
	LS7	1	part of a light responsive element
	TCCC-motif	3	part of a light responsive element
	Gap-box	1	part of a light responsive element
	TCT-motif	13	part of a light responsive element
other	NON-box	1	cis-acting regulatory element related to meristem specific activation
	CAT-box	3	cis-acting regulatory element related to meristem expression
	CCGTCC-motif	2	cis-acting regulatory element related to meristem expression
	HD-Zip 1	4	element involved in differentiation of the palisade mesophyll cells
	AACA_motif	1	involved in endosperm-specific negative expression
	GCN4_motif	3	cis-regulatory element involved in endosperm expression
	O2-site	1	cis-acting regulatory element involved in zein metabolism regulation
	AT-rich element	4	binding site of AT-rich DNA binding protein (ATBP-1)
	MBSI	2	MYB binding site involved in flavonoid biosynthetic genes regulation
	A-box	3	cis-acting regulatory element
	CCAAT-box	1	MYBHv1 binding site
	CTAG-motif	3	site phyA3

## Sheet: Table S6
Table S6 - RNA-seq data analysis of GhHPs expression profiling in different tissues
Gene	TM1_root	TM1_stem	TM1_leaf	TM1_sepal	TM1_epicalyx	TM1_torus	TM1_petal	TM1_pistil	TM1_anther	TM1_0dpa_ovlue	TM1_1dpa_ovlue	TM1_10_dpa_fiber	TM1_20_dpa_fiber	TM1_25_dpa_fiber
GhHP15	12.47	11.94	5.31	1.07	0	14.08	0.23	0.52	0	0.61	1.56	0	0	1.32
GhHP30	2.48	1.71	5.97	1.4	0.62	5	0.46	0.38	0.15	1.18	0.33	0	0.41	0.66
GhHP13	58.97	53.25	58.98	10.35	9.05	25.67	13.03	4.11	2.17	24.09	59.3	1.49	23.77	32.39
GhHP28	34.75	22.55	37.39	8.74	10.26	17.05	8.02	5.67	0.62	108.98	164.26	0.74	9.43	13.97
GhHP14	0.21	0	0	0	0	0	0.17	0.06	0	0.34	0.25	0	0	0.16
GhHP29	0	0.1	0	0	0	0	0	0.06	0	4.26	4.92	0	0	0.48
GhHP12	13.44	9.12	7.89	5.53	6.85	2.43	11.29	6.18	7.89	5.52	6.39	0.48	1.6	2.24
GhHP27	22.55	6.34	18.29	16.35	10.34	1.72	55.42	8.89	10.95	7.14	6.29	0	3.59	2.08
GhHP11	77.79	32.53	88.36	35.03	31.21	37.19	38.42	11.69	9.9	38.78	48.07	10.08	28.96	16.07
GhHP26	66.22	34.73	69.27	25.59	20.49	17.76	15.54	4.02	4.42	28.17	34.25	2.15	14.19	7.11
GhHP9	17.45	31.53	52.78	27.99	47.22	38.24	17	7.57	4.47	29.15	47.35	12.72	1.98	5.89
GhHP24	18.05	65.37	132.04	32.69	96.32	109.44	21.41	10.86	9.69	54.6	93.16	6.48	2.78	10.66
GhHP19	0	0	0	0	0	0	0	0	0	0	0	0	0	0
GhHP21	1.56	0	0	0	0	0	0	0	0	0	0	0	0	0.63
GhHP6	0.41	0.12	0	0	0	0	0	0	0	0	0	0	0	0.16
GhHP7	0.45	0	0	0	0	0	0	0	0	0	0	0	0	0
GhHP22	0.61	0	0	0	0	0	0	0	0	0	0	0	0	0.31
GhHP20	0	0	0	0	0	0	0	0	0	0	0	0	0	0
GhHP3	0	0	0.04	0	0	0	0	0	0	0	0	0	0	0
GhHP5	0.05	0	0	0	0	0	0	0	0	0	0	0	0	0.17
GhHP4	0	0	0	0	0	0	0	0	0	0	0	0	0	0
GhHP16	0.29	0.06	4.66	7.94	0.89	16.92	9.22	6.46	4.81	2.36	8.27	0.25	0	0.5
GhHP1	0.44	0.68	9.18	15.73	3.8	18.59	32.51	17.5	6.77	0.39	0.62	7.34	1.67	0.5
GhHP17	0.24	0.47	0.12	0.12	0	0	0	0	0	0	0	0	0	0
GhHP2	1.84	1.29	0.27	0	0	0.07	0	0.35	0.09	0.05	0	0	0	0
GhHP10	1.6	3.17	0	0	0.04	0.14	0	0	0	0	0	0	0	0.16
GhHP25	0.68	0.15	0.17	0	0	0	0	0	0	0.38	0	0	0	0
GhHP8	6.83	2.03	1.13	7.11	15.34	7.11	1.34	0.28	0.31	0	0	0	2.06	1.16
GhHP23	12.98	11.73	0.22	9.27	7.38	3.44	2.08	1.45	0.63	0.05	0.24	6.49	10.32	6.79
GhHP18	0.29	0	0.04	0	0	0	0	0	0.15	4.14	2.5	0.25	0	0.33

## Sheet: Table S7
Table S7 - RNA-seq data analysis of GhHPs expression profiling in different stresses
Gene	TM1_ck_1h	TM1_ck_3h	TM1_ck_6h	TM1_ck_12h	TM1_37C_1h	TM1_37C_3h	TM1_37C_6h	TM1_37C_12h	TM1_4C_1h	TM1_4C_3h	TM1_4C_6h	TM1_4C_12h	TM1_NaCl_1h	TM1_NaCl_3h	TM1_NaCl_6h	TM1_NaCl_12h	TM1_PEG_1h	TM1_PEG_3h	TM1_PEG_6h	TM1_PEG_12h
GhHP15	0.97	0.95	2.06	1.58	0.26	0.24	1.16	1.42	0.89	1.29	3.58	2.7	0	0.54	1.57	1.176	0.64	0.86	0.43	1.28
GhHP30	0.38	0.55	0.15	0.3	0.22	0	0.25	0.32	0.19	0	1.07	0	0.42	0	0.12	0.31	0.04	0	0.23	0.68
GhHP13	19.48	15.55	47.2	24.87	44.49	28.32	45.52	70.13	9.66	55.78	63.47	64.64	17.06	23.05	27.02	19.18	17.69	10.96	16.02	12.7
GhHP28	14.25	13.58	58.83	8.67	10.35	12.97	40.06	32.4	9.89	33.18	41.42	24.38	7.08	15.08	13.99	9.31	7.11	3.89	10.66	12.51
GhHP14	0	0	0.08	0	0.13	0.04	0	0	0	0	0	0.08	0	0	0.04	0	0	0.03	0	0
GhHP29	0	0	0	0	0.04	0	0	0	0.04	0	0	0.08	0	0	0	0	0	0	0	0
GhHP12	3	5.29	6.86	6.54	6.92	7.77	5.83	15.62	5.56	7.68	4.31	6.67	5.45	5.28	5.09	9.3	7.06	7.26	5.44	4.65
GhHP27	4.53	5.6	4.93	5.08	13.57	11.88	6.14	15.17	7.46	10.36	7.39	11.07	4.73	9.4	12.48	16.03	7.95	9.6	8.65	11.91
GhHP11	30.22	26.01	31.08	42.53	35.16	36.28	29.25	42.26	26.09	46.19	32.33	30.14	26.48	28.71	32.11	42.64	33.85	43.41	34.16	30.9
GhHP26	10.17	14.56	11.37	19.71	10.1	16.99	11.95	27.36	9.85	12.6	11.05	9.93	5.08	10.31	15.44	33.31	12	17.8	15.28	25.91
GhHP9	17.51	32.67	16.46	28.5	15.37	13.7	9.89	20.29	23.39	24.37	28.25	25.94	5.74	18.37	30.81	23.05	12.52	12.68	12.37	29.11
GhHP24	46.48	49.48	36.71	51.97	31.56	38.64	30.98	41.42	53.72	46.97	54.95	42.53	25.55	45.87	46.86	44.4	31.6	32.02	30.02	45.24
GhHP19	0	0	0	0	0	0	0	0	0	0	0	0	0	0	0	0	0	0	0	0
GhHP21	0	0	0	0	0	0	0	0	0	0	0	0	0	0	0	0	0	0	0	0
GhHP6	0	0	0	0	0	0	0	0	0	0	0	0	0	0	0	0	0	0	0.04	0
GhHP7	0	0	0	0	0	0	0	0	0	0	0	0	0	0	0	0	0	0	0	0
GhHP22	0	0	0	0	0	0	0	0	0	0	0	0	0	0	0	0	0	0	0	0
GhHP20	0	0	0	0	0	0	0	0	0	0	0	0	0	0	0	0	0	0	0	0
GhHP3	0	0	0	0	0	0	0	0	0	0	0	0	0	0	0	0	0	0	0	0
GhHP5	0	0	0	0	0	0	0	0	0	0	0	0	0	0	0	0	0	0	0	0
GhHP4	0	0	0	0	0	0	0	0	0	0	0	0	0	0	0	0	0	0	0	0
GhHP16	6.44	4.84	2.3	6.34	1.75	9.69	2.77	2.36	1.36	9.28	2.82	3.26	1.4	9.91	5.01	3.24	7.9	8.27	5.27	7.31
GhHP1	9.23	5.6	2.96	4.89	5.88	7.36	2.7	1.82	3.76	8.13	6.74	3.1	0.59	6.06	4.22	2.45	6.58	10.32	4.17	8.53
GhHP17	0	0.17	0.23	0.49	0	0	0	0	0.1	0.1	0.18	0	0	0.28	0	0	0.09	0.17	0.19	0
GhHP2	0	0	0.08	0.04	0.18	0	0	0	0	0	0	0.41	0	0.04	0.12	0	0	0.13	0	0.27
GhHP10	0.04	0	0	0	0	0	0	0	0	0.12	0	0	0	0	0	0	0	0	0.04	0
GhHP25	0.09	0.04	0.23	0.13	0.09	0	0	0	0.35	0.05	0.58	0.46	0	0.64	0.12	0	0.34	0	0.12	0
GhHP8	5.86	2.28	0.79	0.6	3.55	7.43	1.39	0.51	2.06	5.33	9.11	11.2	0.66	5.01	2.87	4.53	2.9	3.83	4.45	3.32
GhHP23	2.45	1.89	1.59	2.43	4	9.78	2.65	4.93	1.42	5.84	3.03	4.78	2.08	5.77	4.52	5.02	4.88	4.44	4.86	2.64
GhHP18	0	0	0	0	0.14	0	0.09	0	0	0	0	0	0	0	0	0	0	0	0	0
